# Supplementary material for: Biomarker Reproducibility Challenge: A Review of Non-Nucleotide Biomarker Discovery Protocols from Body Fluids in Breast Cancer Diagnosis
Source: Cancers (Basel). 2023 May 16;15(10):2780. doi: 10.3390/cancers15102780 (PMC10216598; doi:10.3390/cancers15102780)
Supplement: Supplementary file 1 [file cancers-15-02780-s001.zip]

Archive with 4 entries (4 files):
- Spplementary Table S1.xlsx
- Supplementary Table S1.pdf
- Supplementary Table S2.pdf
- Supplementary Table S2.xlsx
